# Supplementary material for: Addressing the Underestimated Burden of RSV in Older Adults in Europe: Epidemiology, Surveillance Gaps, and Public Health Implications
Source: Vaccines (Basel). 2025 May 12;13(5):510. doi: 10.3390/vaccines13050510 (PMC12115707; doi:10.3390/vaccines13050510)
Supplement: Supplementary file 1 [file vaccines-13-00510-s001.zip]

Archive with 1 entries (1 files):
- vaccines-3580505-supplementary.pdf
